# Supplementary material for: Chemical Informatics Combined with Kendrick Mass Analysis to Enhance Annotation and Identify Pathways in Soybean Metabolomics
Source: Metabolites. 2025 Jan 24;15(2):73. doi: 10.3390/metabo15020073 (PMC11857611; doi:10.3390/metabo15020073)
Supplement: Supplementary file 1 [file metabolites-15-00073-s001.zip]

Archive with 4 entries (4 files):
- Table S1 Ionic Formulas and KMD Analysis for Species in Pana Leaf Extracts.xlsx
- Table S2 Ionic Formulas and KMD Analysis for Species in PI 567731 Leaf Extracts.xlsx
- Table S3.pdf
- Table S4.pdf
