# Supplementary material for: Chemical Informatics Combined with Kendrick Mass Analysis to Enhance Annotation and Identify Pathways in Soybean Metabolomics
Source: Metabolites. 2025 Jan 24;15(2):73. doi: 10.3390/metabo15020073 (PMC11857611; doi:10.3390/metabo15020073)
Supplement: Supplementary file 1 [file metabolites-15-00073-s001.zip › Table S1 Ionic Formulas and KMD Analysis for Species in Pana Leaf Extracts.xlsx]

## Sheet: PANI Metabolites
Iso. Mass	Kend Mass	KNMass	KMD	IonFormula	Exact Mass	Mass Error (ppm)	SoyCyc Hit	Possible ID
203.053	202.826	202	0.82589	C6H12NaO6	203.053	0.0531493	x	41 isomers + Na
217.068	216.825	216	0.82542	C5H9N6O4	217.068	-0.82568
217.068	216.826	216	0.82588	C7H14NaO6	217.068	0.00335332	x	4 isomers + Na
219.027	218.782	218	0.781993	C6H12KO6	219.027	0.0619199	x	41 isomers + K
233.042	232.782	232	0.781973	C7H14KO6	233.042	-0.027901	x	4 isomers + K
293.063	292.736	292	0.736053	C9H18KO8	293.063	-0.122413	x	3-β-D-galactosyl-sn-glycerol + K
301.141	300.805	300	0.804753	C16H22NaO4	301.141	-0.0673595	x	6 isomers + Na
306.123	305.781	305	0.78132	C15H22ClNaNO2	306.123	0.039998		metolachor + Na (unnatural)
308.12	307.776	307	0.77609	C19H19NOP	308.12	0.853021
309.204	308.858	308	0.858321	C16H30NaO4	309.204	-0.163457	x	hexdecanedioic acid + Na
317.115	316.761	316	0.760827	C16H22KO4	317.115	-0.149834
317.209	316.855	316	0.854532	C18H30NaO3	317.209	0.0443891	x	6 isomers + Na
322.097	321.737	321	0.737364	C15H22ClKNO2	322.097	-0.139665		metolachor + K (unnatural)
323.074	322.713	322	0.713123	C13H16NaO8	323.074	0.406779	x	4 isomers + Na
324.094	323.732	323	0.732154	C16H19KN3S	324.093	2.81822		alkylarylamine compounds + K (unnatural)
325.178	324.814	324	0.814454	C19H26NaO3	325.177	0.412725	x	carlactone + Na
329.033	328.665	328	0.665499	C7H14NaO13	329.033	0.724467
331.188	330.818	330	0.818113	C18H28NaO4	331.188	-0.182607
333.183	332.811	332	0.810595	C18H30KO3	333.183	-0.0694796
333.204	332.832	332	0.831502	C18H30NaO4	333.204	-0.211707	x	lineoic acid + Na
335.095	334.721	334	0.72066	C11H20NaO10	335.095	-0.113261
335.198	334.824	334	0.823975	C18H32KO3	335.198	-0.12892
335.219	334.845	334	0.844931	C18H32NaO4	335.219	-0.121132	x	2 isomers octadecanoic acid + K
337.09	336.713	336	0.713123	C11H22KO9	337.09	-0.0611861	x	7 isomers + Na
345.007	344.622	344	0.621622
347.162	346.774	346	0.774256	C18H28KO4	347.162	-0.0510059
347.183	346.795	346	0.795262	C18H28NaO5	347.183	0.100525
349.178	348.788	348	0.787655	C18H30KO4	349.178	-0.0508953	x	2-(8-hydroxy-2-oxotridecyl)-6-oxopyran-4-oic acid + Na
349.198	348.809	348	0.808542	C18H30NaO5	349.199	-0.243883	x	3 isomers + K
351.069	350.677	350	0.676793	C14H16NaO9	351.069	0.418144	x	a polyketide + Na
351.176	350.784	350	0.783504	C18H32KO2S	351.175	0.486134	x	2-succinyl-5-enolpyruvoyl-6-hydroxy-3-cyclohexene-1-carboxylic acid + Na
351.193	350.801	350	0.801025	C18H32KO4	351.193	-0.136209
351.214	350.822	350	0.822011	C18H32NaO5	351.214	-0.0433576	x	8 isomers + K
353.084	352.69	352	0.690163	C11H22KO10	353.084	-0.0998268
353.093	352.699	352	0.698603
353.209	352.814	352	0.814364	C18H34KO4	353.209	-0.305485
353.23	352.835	352	0.83541	C18H34NaO5	353.23	-0.0432919	x	2 stearic acid isomers + K
359.017	358.616	358	0.616458	C15H12KO8	359.016	2.686	x	(9Z)-12,13,17-trihydroxyoctadeca-9-enoic acid + Na
359.022	358.622	358	0.621552
362.157	361.752	361	0.752393	C61H104KO2	362.157	-1.73579
363.157	362.751	362	0.751276	C45H82KO5	363.157	-0.144096
365.063	364.656	364	0.655637	C15H18KO8	365.063	-0.153055	x	2-(8-hydroxy-2-oxotridecyl)-6-oxopyran-4-olate acid + K
365.105	364.698	364	0.69771	C12H22NaO11	365.105	-0.116787	x	2 isomers + K
365.172	364.765	364	0.764725	C18H30KO5	365.172	-0.00655471	x	17 disaccharide isomers + Na
367.108	366.699	366	0.698513	C10H23O14	367.108	0.539711	x	2-(2,8-dihydroxytridecyl)-6-oxopyran-4-olate acid + K
367.188	366.778	366	0.778045	C18H32KO5	367.188	-0.224566
367.209	366.799	366	0.798951	C18H32NaO6	367.209	-0.353613
369.184	368.772	368	0.771986
369.204	368.791	368	0.791484	C18H34KO5	369.204	-0.115172
369.24	368.828	368	0.827763	C19H38KO4	369.24	-0.292569	x	(9Z)-12,13,17-trihydroxyoctadeca-9-enoic acid + K
373.177	372.761	372	0.760767	C20H30KO4	373.178	-0.288794
373.183	372.766	372	0.76644	C16H30NaO8	373.183	-0.399348
375.251	374.832	374	0.831562	C21H36NaO4	375.251	-0.0286052
376.134	375.714	375	0.714385
377.048	376.627	376	0.626915	C15H14NaO10	377.048	0.0324614
379.121	378.698	378	0.69772	C13H24NaO11	379.121	-0.0862616
381.079	380.654	380	0.653743	C12H22KO11	381.079	-0.288311	x	3 isomers + Na
381.158	380.732	380	0.732136	C20H26KN2O3	381.158	0.626955	x	17 disaccharide isomers + K
381.204	380.778	380	0.778114	C19H34KO5	381.204	-0.0328486
381.297	380.872	380	0.87165	C21H42NaO4	381.298	-0.317145
383.116	382.688	382	0.688149	C12H24NaO12	383.116	-0.14963
383.183	382.755	382	0.755124	C18H32KO6	383.183	-0.148962	*	dimer C6H12O6 + Na
389.157	388.723	388	0.722524	C19H26NaO7	389.157	-0.0366932
391.166	390.729	390	0.72939	C26H24NaO2	391.167	-1.74121
391.224	390.788	390	0.787555	C21H36KO4	391.225	-0.301525
395.074	394.633	394	0.632697	C19H16NaO8	395.074	0.25671
395.095	394.654	394	0.653823	C13H24KO11	395.095	-0.075763
395.173	394.732	394	0.732166	C21H28KN2O3	395.173	0.680472	x	3 galactopinitol isomers + K
395.292	394.851	394	0.850873	C22H44KO3	395.292	0.142682
397.132	396.688	396	0.688139	C13H26NaO12	397.132	-0.169692
397.271	396.828	396	0.827893	C21H42KO4	397.271	0.0549833
398.116	397.672	397	0.6717
399.09	398.644	398	0.644163	C12H24KO12	399.09	-0.362213
407.14	406.685	406	0.685394	C29H20NaO	407.141	-1.53842	*	dimer C6H12O6 + K
409.057	408.6	408	0.600343	C16H20NaO7P2	409.058	-1.33748
409.162	408.705	408	0.705306	C19H30KO7	409.162	-0.321725
409.183	408.726	408	0.726352	C19H30NaO8	409.183	-0.0953849
409.271	408.814	408	0.814434	C22H42KO4	409.271	-0.0932308
410.472	410.014	410	0.0136034	C28H60N	410.472	-0.212807
411.147	410.688	410	0.688119	C14H28NaO12	411.147	-0.212707
411.162	410.703	410	0.703322	C18H28NaO9	411.163	-0.300581
411.199	410.74	410	0.739722	C19H32NaO8	411.199	-0.168031	x	2 glucoside isomers + Na
413.266	412.805	412	0.804753	C24H38NaO4	413.266	-0.0503266
414.09	413.628	413	0.627893
415.261	414.797	414	0.797106	C27H36NaO2	415.261	0.0927372
416.087	415.623	415	0.622633
423.214	422.742	422	0.741695	C24H32NaO5	423.214	0.153048
424.13	423.656	423	0.656363
425.136	424.661	424	0.661299	C22H26KO6	425.136	-0.204375
425.157	424.682	424	0.682426	C22H26NaO7	425.157	0.201621
427.136	426.66	426	0.659506	C18H28KO9	427.136	-0.0955615
427.173	426.696	426	0.695785	C19H32KO8	427.173	-0.248902	x	tuberonic acid glucoside + K
429.24	428.761	428	0.760837	C24H38KO4	429.24	-0.0885945
429.373	428.893	428	0.893279	C29H49O2	429.373	0.0297243
433.344	432.86	432	0.860254	C29H46NaO	433.344	0.0987926	x	4α-formyl-ergosta-7,24(241)-dien-3β-ol + H
435.251	434.765	434	0.764655	C23H40KO5	435.251	-0.167064	x	5 isomers + Na
439.142	438.652	438	0.65185	C15H28NaO13	439.142	-0.0274995
440.221	439.73	439	0.729735
441.152	440.659	440	0.659476	C19H30KO9	441.152	-0.160675
441.297	440.805	440	0.804663	C26H42NaO4	441.298	-0.251365
446.23	445.731	445	0.731296	C26H33NaNO4	446.23	-1.38862
447.36	446.86	446	0.860184	C30H48NaO	447.36	-0.0609197
449.354	448.853	448	0.852667	C30H50K	449.354	0.0224208	x	cycloeucalenone + Na
449.375	448.874	448	0.873563	C30H50NaO	449.375	-0.105295	x	squalene + K
455.107	454.599	454	0.598943
455.116	454.608	454	0.607923	C15H28KO13	455.116	-0.0863652
455.131	454.623	454	0.623076	C22H24NaO9	455.131	0.0583142
455.313	454.805	454	0.804793	C27H44NaO4	455.313	0.0417495	x	(-)-medicarpin-3-O-glucoside + Na
457.271	456.761	456	0.760807	C26H42KO4	457.271	-0.149051
459.168	458.655	458	0.655329
459.27	458.757	458	0.756815
462.203	461.687	461	0.68722	C26H33KNO4	462.204	-1.72407
463.334	462.816	462	0.816288	C30H48KO	463.334	-0.052841
465.349	464.83	464	0.829697	C30H50KO	465.349	-0.0312608	x	cycloeucalenone + K
465.37	464.851	464	0.850733	C27H54KO3	465.37	-0.180329	x	10 isomers + K
469.365	468.841	468	0.841003	C29H50NaO3	469.365	-0.248338
471.069	470.543	470	0.5428	C21H20KO10	471.069	-0.0110029
471.09	470.564	470	0.563727	C21H20NaO11	471.09	-0.0691486	x	3 isomers + K
471.251	470.725	470	0.724537	C26H40KO5	471.251	0.0154597	x	kaempferol 3-O-beta-D-glucoside + Na
471.287	470.761	470	0.760767	C27H44KO4	471.287	-0.229628
473.266	472.738	472	0.737827	C26H42KO5	473.266	-0.217169
478.177	477.643	477	0.643233
479.241	478.705	478	0.705386	C24H40KO7	479.241	-0.108419
479.277	478.742	478	0.741705	C39H72KO6	479.277	0.155475
479.328	478.793	478	0.793188	C30H48KO2	479.329	-0.373658
481.344	480.807	480	0.806807	C30H50KO2	481.344	0.0848264	x	9 isomers + K
483.076	482.536	482	0.536333
485.339	484.797	484	0.797116	C32H46NaO2	485.339	0.0992896
487.064	486.52	486	0.51977	C21H20KO11	487.064	-0.184381
487.194	486.65	486	0.649925	C24H32NaO9	487.194	0.156578	x	kaempferol 3-O-beta-D-glucoside + K
487.337	486.793	486	0.792905	C21H48KN6O4	487.337	0.426029
494.37	493.818	493	0.817503
495.171	494.618	494	0.618128	C20H31O14	495.171	0.419805
495.324	494.77	494	0.770477	C30H48KO3	495.324	0.113608
497.187	496.631	496	0.631477	C20H33O14	497.186	0.317408	x	3 isomers + K
497.199	496.644	496	0.644023	C22H34NaO11	497.199	-0.267548
497.339	496.784	496	0.783707	C30H50KO3	497.339	-0.2288
499.355	498.797	498	0.797216	C30H52KO3	499.355	-0.00772116	x	soyasapogenol B + K
501.334	500.774	500	0.774156	C29H50KO4	501.334	-0.236197
511.158	510.587	510	0.586807	C22H32KO11	511.158	-0.0981889
513.173	512.6	512	0.600106	C25H30NaO10	513.173	0.00336319
515.35	514.774	514	0.774226	C30H52KO4	515.35	-0.0940676
521.199	520.617	520	0.617364	C24H34NaO11	521.199	0.0133834
521.375	520.793	520	0.793238	C33H54KO2	521.376	-0.247993
523.303	522.719	522	0.718595	C30H44NaO6	523.303	-0.172434
533.139	532.544	532	0.544152
536.438	535.839	535	0.838549	C40H56	536.438	-0.205056	x	lycopene or carotene
537.407	536.807	536	0.806567	C34H58KO2	537.407	-0.37109
541.204	540.6	540	0.600066	C27H34NaO10	541.204	-0.0709575
543.184	542.577	542	0.577046	C26H32NaO11	543.184	-0.20796
549.134	548.52	548	0.520482	C24H25N2O13	549.135	-2.66841
551.425	550.809	550	0.808954	C40H55O	551.425	-0.113901		neobatinin + H
553.277	552.659	552	0.659396	C30H42NaO8	553.277	0.00105716	x	echinenone + H
553.369	552.751	552	0.750784	C39H70KO5	553.369	-0.107271
557.095	556.473	556	0.472773					Didodecyl thiobispropanoate (unnatural, cosmetics) + K
557.199	556.577	556	0.577306	C27H34NaO11	557.199	0.263775
559.158	558.533	558	0.53331	C26H32KO11	559.158	0.0890797		3',5'-di-C-glucosylphloretin + Na
559.215	558.591	558	0.590576	C27H36NaO11	559.215	0.030241
559.517	558.892	558	0.892488	C34H68NaN2O2	559.517	-0.0903055
561.319	560.692	560	0.691797	C33H46NaO6	561.319	-0.16087
566.326	565.693	565	0.693466	C32H49KNO5	566.324	2.82169
567.329	566.696	566	0.695815	C29H52KO8	567.329	-0.135664		daphniphylline + K
568.427	567.793	567	0.792689	C40H56O2	568.427	-0.140739	x	lutein, demethylmenaquinol-6, zeaxanthin
569.435	568.799	568	0.799453	C40H57O2	569.435	-0.0307217
573.501	572.86	572	0.860324	C36H70KO2	573.501	-0.069418	x	2 isomers + H
575.371	574.728	574	0.728246	C35H52NaO5	575.371	0.0245584
575.491	574.849	574	0.848561	C34H68KN2O2	575.491	-0.135115
577.168	576.524	576	0.523949	C26H34KO12	577.168	0.407374
583.415	582.763	582	0.763134	C40H55O3	583.415	0.0136234
583.464	582.813	582	0.812659	C40H64K	583.464	0.342139		(3S,3'R,5R,6R)-7',8'-Didehydro-3,6-epoxy-5,6-dihydro-beta,beta-carotene-3',5-diol + H
585.37	584.716	584	0.716441	C40H50NaO2	585.37	-0.396227	x	15-cis-phytoene + K
585.43	584.777	584	0.776593	C40H57O3	585.43	0.115956
587.549	586.893	586	0.892548	C36H72NaN2O2	587.549	0.0159035		xanthin isomers + H
589.438	588.78	588	0.779718	C38H62KO2	589.438	-0.423377
589.48	588.822	588	0.821881	C35H66NaO5	589.48	-0.248217
591.147	590.487	590	0.487359	C26H32KO13	591.147	-0.0159598
591.387	590.726	590	0.726372	C32H56NaO8	591.387	-0.0335897
591.417	590.757	590	0.756798	C37H60KO3	591.417	-0.378941
593.178	592.516	592	0.515712	C30H34KO10	593.178	-0.498387
593.276	592.613	592	0.613313	C29H46NaO9S	593.275	0.497483		lignins + K
595.485	594.82	594	0.820146	C38H68KO2	595.485	-0.0331614
597.37	596.703	596	0.703251	C41H50NaO2	597.37	-0.0367265
597.5	596.833	596	0.833056	C38H70KO2	597.501	-0.85324
599.386	598.717	598	0.71686	C41H52NaO2	599.386	0.313648
599.409	598.74	598	0.740184	C40H55O4	599.409	0.00554879
600.462	599.791	599	0.791479	C37H62NO5	600.462	-0.483837		xanthin isomers + H
601.174	600.503	600	0.502634	C24H34NaO16	601.174	0.00642892
601.425	600.753	600	0.753414	C40H57O4	601.425	-0.277238
601.474	600.803	600	0.802728	C40H66KO	601.475	-0.307679		xanthin isomers + H
601.532	600.86	600	0.860304	C38H74KO2	601.532	-0.0996451
603.522	602.849	602	0.848511	C36H72KN2O2	603.523	-0.211899
605.433	604.757	604	0.756599	C41H58NaO2	605.433	-0.449589
605.454	604.778	604	0.777835	C38H62NaO4	605.454	-0.233822	x	menaquinol + Na
607.391	606.713	606	0.712942	C40H56KO2	607.391	-0.048341
609.271	608.59	608	0.590353	C29H46NaO10S	609.27	0.460423	x	3 isomers + K
611.355	610.673	610	0.672745	C34H52NaO8	611.355	-0.0813538
611.48	610.797	610	0.796876	C41H64NaO2	611.48	-0.314628
613.386	612.701	612	0.701337	C38H54NaO5	613.386	-0.156401
613.48	612.795	612	0.795103	C37H66NaO5	613.48	-0.205906
615.402	614.715	614	0.714956	C35H60KO6	615.402	-0.0454641
615.454	614.767	614	0.766509	C40H64KO2	615.454	-0.0968695
615.496	614.809	614	0.808662	C37H68NaO5	615.496	0.0546171
615.58	614.892	614	0.892488	C38H76NaN2O2	615.58	-0.0824983
617.148	616.458	616	0.458497	C27H30NaO15	617.148	-0.131872
617.169	616.479	616	0.479434
617.469	616.78	616	0.780008	C40H66KO2	617.469	0.0652941
617.511	616.822	616	0.821941	C37H70NaO5	617.512	-0.139993
619.491	618.799	618	0.799401	C36H68NaO6	619.491	0.51493
623.386	622.69	622	0.689872	C40H56KO3	623.386	-0.247012
623.407	622.711	622	0.711208	C40H56O4	623.407	0.366733	x	antheraxanthin + Na
625.532	624.834	624	0.833785	C40H74KO2	625.532	0.351797	x	4 xanthin isomers + Na
627.438	626.738	626	0.737757	C37H64KO5	627.439	-0.276497
627.475	626.774	626	0.774276	C38H68KO4	627.475	0.00160755
629.229	628.527	628	0.526567
629.454	628.751	628	0.751166	C18H28KO5	629.454	-0.259827
631.232	630.527	630	0.526911
631.47	630.765	630	0.764505	C40H64NaO4	631.47	-0.113438
631.554	630.849	630	0.848511	C38H76KN2O2	631.554	-0.202697
633.122	632.415	632	0.414561	C27H30KO15	633.122	-0.187349
633.142	632.435	632	0.435418	C27H30NaO16	633.143	-0.341166	x	vicenin-2 + K
633.468	632.761	632	0.760784
633.485	632.778	632	0.778035	C40H66NaO4	633.485	0.0920351
635.12	634.41	634	0.4105
635.465	634.755	634	0.754995	C39H64NaO5	635.465	-0.296217
637.48	636.768	636	0.768144	C39H66NaO5	637.48	-0.449142
639.381	638.667	638	0.667101	C40H56KO4	639.381	0.0334603
639.496	638.782	638	0.781843	C39H68NaO5	639.496	-0.216364	x	4 xanthin isomers + K
641.512	640.795	640	0.795203	C39H70NaO5	641.512	-0.041227
641.527	640.81	640	0.810356	C43H70NaO2	641.527	-0.17549
643.433	642.715	642	0.714857	C40H60NaO5	643.433	0.0371031
643.527	642.808	642	0.808292	C39H72NaO5	643.527	-0.522918
643.543	642.824	642	0.824314	C43H72NaO2	643.542	0.695144
645.158	644.438	644	0.437561	C29H34KO14	645.158	-0.0993879
645.449	644.728	644	0.728166	C40H62NaO5	645.449	-0.10255
645.47	644.749	644	0.749083	C54H105KNO6	645.47	-0.395934
646.352	645.63	645	0.630367
647.226	646.504	646	0.503601	C35H36KN4O6	647.227	-0.530307
647.465	646.742	646	0.741955	C46H66NaO2	647.465	0.265288	x	epoxypheophorbide a + K
649.117	648.392	648	0.391811	C27H30KO16	649.117	0.118258
649.19	648.465	648	0.464639	C29H38KO14	649.189	0.332339	x	kaempferol 3-O-beta-D-glucosyl-(1->2)-beta-D-glucoside + K
651.114	650.387	650	0.38732	C20H30KN6O16S2	651.115	-1.16757	x	glutathione disulfide + K
651.439	650.711	650	0.711118	C39H64KO5	651.439	-0.0207003
653.437	652.707	652	0.706867
653.454	652.724	652	0.724487	C39H66KO5	653.454	-0.0666446
655.382	654.65	654	0.650005	C33H60KO10	655.382	0.0053906
655.47	654.738	654	0.737627	C39H68KO5	655.47	-0.4632
657.485	656.751	656	0.751166	C37H66KO5	657.485	-0.248945
657.5	656.766	656	0.766289	C43H70KO2	657.501	-0.425568
659.287	658.551	658	0.550744	C30H52KO11S	659.286	1.08978
659.428	658.692	658	0.691777	C40H60NaO6	659.428	-0.167947
659.501	658.765	658	0.764765	C39H72KO5	659.501	0.0549782
661.444	660.705	660	0.705456	C37H66KO7	661.444	0.0260137
665.418	664.675	664	0.674549	C39H62KO6	665.418	-0.357734
665.439	664.696	664	0.695705	C39H62NaO7	665.439	-0.0532506
667.433	666.688	666	0.687968	C42H60NaO5	667.433	-0.099076
669.431	668.684	668	0.683707
669.537	668.789	668	0.789199
671.464	670.715	670	0.714667	C42H64NaO5	671.465	-0.247601
673.48	672.728	672	0.727946	C42H66NaO5	673.48	-0.425134
673.495	672.743	672	0.74289	C46H76KO3	673.496	-0.864821
674.535	673.782	673	0.782308
675.261	674.507	674	0.507407	C32H44NaO14	675.262	-1.3583
675.496	674.742	674	0.741815	C51H96KO6	675.496	0.0468339	x	2 isomers + Na
676.515	675.759	675	0.759497
677.439	676.683	676	0.682566	C37H66KO8	677.439	0.107145
679.439	678.68	678	0.680422	C36H64NaO10	679.439	-0.11681
681.413	680.652	680	0.652008	C39H62KO7	681.413	0.245571
683.428	682.665	682	0.665098	C42H60NaO6	683.428	0.0135366
685.435	684.67	684	0.669847
685.443	684.678	684	0.677948	C42H62NaO6	685.444	-0.788997
685.532	684.766	684	0.766319	C45H74KO2	685.532	-0.364592
687.605	686.837	686	0.837154	C46H80NaO2	687.605	-0.164196
689.475	688.706	688	0.705506	C39H70KO7	689.475	0.0972888
690.53	689.759	689	0.759298
691.543	690.77	690	0.770417	C44H76KO3	691.543	-0.00668939
693.434	692.66	692	0.659526	C37H66KO9	693.434	-0.0317804
694.561	693.786	693	0.785916
695.449	694.673	694	0.672855	C40H64NaO8	695.449	0.0861007
696.577	695.799	695	0.799156	C41H78NO7	696.577	-0.459797
696.65	695.872	695	0.872005
697.407	696.628	696	0.628479	C42H58NaO7	697.407	-0.380418
699.408	698.627	698	0.627105	C38H60NaO10	699.408	0.287047
699.423	698.642	698	0.642258	C42H60NaO7	699.423	0.163891
699.548	698.766	698	0.766499	C46H76KO2	699.548	-0.10007
699.605	698.823	698	0.823455	C47H80NaO2	699.605	-0.590193
701.409	700.626	700	0.62601
701.439	700.656	700	0.655607	C42H62NaO7	701.439	0.0920465
701.527	700.743	700	0.743359	C53H80O2	701.527	-0.377123
701.563	700.779	700	0.779459	C46H78KO2	701.563	-0.727045
703.454	702.669	702	0.668946	C42H64NaO7	703.454	0.00639814
703.579	702.793	702	0.793238	C46H80KO2	703.579	-0.184958
703.6	702.814	702	0.814134	C46H80NaO3	703.6	-0.266521
705.543	704.755	704	0.755314	C41H78KO6	705.543	0.186301
706.574	705.785	705	0.785423	C44H77NaNO4	706.574	-0.128869
707.054	706.265	706	0.264587
709.21	708.418	708	0.41824
710.593	709.799	709	0.799146	C42H80NO7	710.593	-0.464891
711.548	710.753	710	0.753199	C47H76KO2	711.548	0.0421561
713.563	712.766	712	0.766229	C47H78KO2	713.563	-0.476577
713.584	712.787	712	0.787146	C47H78NaO3	713.584	-0.528964
715.33	714.531	714	0.531306	C36H52NaO13	715.33	0.0519388		several cholesterol esters + Na
715.542	714.743	714	0.743009	C47H78KO3	715.543	-0.858965
715.579	714.78	714	0.779788	C47H80KO2	715.579	-0.251729
716.546	715.746	715	0.745788
717.434	716.633	716	0.632557	C42H62NaO8	717.434	-0.0558339
718.562	717.759	717	0.759437
719.449	718.646	718	0.646136	C42H64NaO8	719.449	0.194425
719.574	718.77	718	0.770138	C49H76NaO2	719.574	-0.184517
719.594	718.791	718	0.790675	C46H80NaO4	719.595	-0.975752
719.609	718.806	718	0.805578	C47H84KO2	719.61	-1.65404
720.59	719.785	719	0.784943	C42H83KNO5	720.59	-1.00348		cholestyryl or cholesterol ester + K
721.625	720.82	720	0.819627	C50H82NaO	721.626	-0.538152
722.605	721.798	721	0.798213	C42H85KNO5	722.606	-1.18068
725.563	724.753	724	0.75304	C48H78KO2	725.563	-0.179265
725.584	724.774	724	0.773697	C48H78NaO3	725.584	-0.589125
726.552	725.741	725	0.740795
727.542	726.73	726	0.7298	C50H72NaO2	727.542	-0.374749
727.579	726.766	726	0.766359	C48H80KO2	727.579	-0.28881	x	demethylmenaquinol-8 + Na
727.672	726.86	726	0.859835	C50H88NaO	727.673	-0.520202
729.558	728.743	728	0.743119	C45H74KO3	729.558	-0.691775		glycinoprenol 10 + Na
731.282	730.466	730	0.465824	C27H47N4O19	731.283	-0.713499
731.537	730.72	730	0.720229	C46H76KO4	731.538	-0.614115		Lipegfilgrastim + H
731.573	730.757	730	0.756509	C47H80KO3	731.574	-0.703626
731.61	730.793	730	0.792968	C48H84KO2	731.61	-0.547096
732.54	731.722	731	0.722499
734.556	733.736	733	0.736088
735.517	734.696	734	0.695725	C44H72NaO7	735.517	-0.0214217
735.569	734.747	734	0.747238	C60H98KO	735.569	-0.118814
735.584	734.763	734	0.76277	C50H80KO	735.584	0.0740769
736.533	735.711	735	0.71075	C40H75NaNO9	736.533	-0.317843
737.6	736.776	736	0.776169	C50H82KO	737.6	0.0737874
739.579	738.753	738	0.753229	C49H80KO2	739.579	0.0809484
739.597	738.771	738	0.771499
740.369	739.542	739	0.541908	C39H60KNO8P	740.369	-0.273834
741.559	740.731	740	0.730569	C51H74NaO2	741.558	0.670602
741.579	740.751	740	0.751406	C17H25NaNO6	741.579	0.102399	x	menaquinol-8 + Na
743.128	742.298	742	0.297727
743.434	742.604	742	0.604284
743.471	742.641	742	0.640534	C41H68NaO10	743.47	0.310041
743.538	742.707	742	0.707499	C47H76KO4	743.538	0.296894
743.595	742.765	742	0.765005	C45H84KO5	743.595	0.370999
743.647	742.816	742	0.816377	C50H88KO	743.647	0.0863757
745.553	744.721	744	0.720809	C47H78KO4	745.553	0.17529		glycinoprenol 10 + K
748.623	747.787	747	0.786871	C42H87NO7P	748.621	1.76714
750.639	749.801	749	0.801089	C44H89KNO5	750.637	2.69998		PC(O-34:0) + H
751.564	750.725	750	0.725047	C49H76NaO4	751.564	0.88879		N-(2R-Hydroxyhexacosanoyl)-2S-amino-1,3S,4R-octadecanetriol + K
751.636	750.797	750	0.796996	C51H84NaO2	751.636	-0.0971623	x	ubiquinol-8 + Na
752.507	751.667	751	0.666984	C40H75KNO9	752.507	-0.134659
753.595	752.753	752	0.75306	C50H82KO2	753.595	-0.146228
755.231	754.388	754	0.387712	C37H40KN4O11	755.233	-1.99471
755.573	754.73	754	0.72966	C49H80KO3	755.574	-0.747451		Bn-NCC-1 + K
757.553	756.707	756	0.70663	C48H78KO4	757.553	-0.857118
759.102	758.254	758	0.25439	C24H36NaN2O18S3	759.102	0.348407
759.124	758.276	758	0.275856					promin + Na (unnatural)
759.532	758.684	758	0.684169	C47H76KO5	759.532	-0.215751
759.641	758.792	758	0.792478	C50H88KO2	759.642	-1.17212
760.697	759.847	759	0.847379
761.548	760.698	760	0.697589	C47H78KO5	761.548	-0.189002
763.205	762.353	762	0.353068	C33H40NaO19	763.206	-0.432641
766.517	765.661	765	0.660611	C41H78KNO7P	766.515	2.29781		17 isomers + Na (glucosides, rhamnosides etc.)
767.188	766.331	766	0.331321					12 isomers PE(P-36:2) + K
767.61	766.753	766	0.75258	C51H84KO2	767.61	-0.768959
767.63	766.773	766	0.773337
769.589	768.73	768	0.72994	C50H82KO3	769.59	-0.370092
771.501	770.64	770	0.639635	C43H72NaO10	771.502	-0.867947
771.605	770.743	770	0.743479	C56H96KO3	771.605	0.00919862	x	2 isomers 34:5 MGDG + Na
773.714	772.85	772	0.850424	C52H94NaO2	773.715	-0.314524	x	plastoquinone + Na
779.179	778.309	778	0.308982	C33H40KO19	779.18	-0.664063
779.2	778.33	778	0.329878	C33H40NaO20	779.201	-0.7377		17 isomers + K (glucosides, rhamnosides etc.)
782.644	781.77	781	0.770412
783.605	782.73	782	0.730369	C51H84KO3	783.605	0.185192
784.682	783.806	783	0.805657
784.733	783.857	783	0.85705
785.241	784.364	784	0.364063
787.579	786.699	786	0.699343	C53H80KO2	787.579	-0.292202
787.599	786.72	786	0.719989	C50H84KO4	787.6	-0.87545	x	plastoquinone + K
789.597	788.715	788	0.715099	C53H82KO2	789.595	2.69734
789.689	788.807	788	0.806747	C52H94KO2	789.689	-0.0260631	x	2 plastoquinol isomers
791.507	790.623	790	0.622867	C43H76KO10	791.507	-0.425746
795.174	794.286	794	0.286321	C33H40KO20	795.174	-0.291818	x	34:3 MGDG + K
797.171	796.281	796	0.281221
797.517	796.627	796	0.626955	C45H74NaO10	797.517	0.0630877
799.6	798.707	798	0.70666	C51H84KO4	799.6	-0.774768	x	36:5 MGDG + Na
801.558	800.663	800	0.663103
803.098	802.202	802	0.201503
803.573	802.676	802	0.676163
803.646	802.748	802	0.748492
805.571	804.671	804	0.671312	C45H83NaO8P	805.572	-1.18828
805.663	804.763	804	0.76292	C55H90KO	805.662	0.253417		arachisprenol 11 + K
807.659	806.757	806	0.756691
808.733	807.83	807	0.829962
810.676	809.77	809	0.770372
811.169	810.264	810	0.263591	C33H40KO21	811.169	-0.0205484
811.709	810.803	810	0.802798	C55H96KO	811.709	-0.142938		3 isomers flavonoid-3-O-glycosides + K
813.491	812.583	812	0.582519	C45H74KO10	813.491	-0.598552		glycinoprenol 11 + K
815.488	814.578	814	0.577748
815.508	814.598	814	0.597736	C45H76KO10	815.507	1.63459
817.522	816.609	816	0.609258	C45H78KO10	817.523	-0.66915	x	36:5 MGDG + K
817.552	816.639	816	0.639464	C53H78KO4	817.553	-1.00215	x	36:4 MGDG + K
819.072	818.157	818	0.157007
819.569	818.654	818	0.653542	C53H80KO4	819.569	-0.170061
819.641	818.726	818	0.726051	C55H88KO2	819.642	-0.390889	x	3-methoxy-4-hydroxy-5-all-trans-nonaprenylbenzoic acid + K
821.585	820.667	820	0.667161	C53H82KO4	821.584	0.0980536
821.657	820.74	820	0.7398	C55H90KO2	821.657	0.0359599	x	3-demethylubiquinol-9 + K
823.58	822.66	822	0.660413	C56H80KO2	823.579	1.26262
826.67	825.747	825	0.746793	C49H76NaO3	826.668	1.74523		menaquinone 9 + K
828.759	827.833	827	0.83344					PC(O-40:3 isomers) + H
829.486	828.56	828	0.559629	C48H70NaO10	829.486	-0.337026
829.507	828.58	828	0.580475
831.484	830.556	830	0.555667
831.683	830.754	830	0.754176	C53H92NaO5	831.684	-1.03062
833.584	832.653	832	0.653492	C54H82KO4	833.584	-0.22726
835.564	834.631	834	0.630972	C53H80KO5	835.564	0.282446
835.6	834.667	834	0.667091	C54H84KO4	835.6	0.01256	x	ubiquinol-9 + K
837.138	836.204	836	0.203704
837.579	836.644	836	0.643652	C53H82KO5	837.579	-0.577931
837.651	836.716	836	0.715891	C55H90KO3	837.652	-1.11631
839.703	838.765	838	0.7654	C56H96KO2	839.704	-1.39412
843.684	842.742	842	0.741885	C37H68KO6	843.684	0.119554
845.481	844.537	844	0.536988	C43H74O14P	845.481	-0.0118452
845.7	844.755	844	0.755464	C51H98KO6	845.699	0.332035		PI 34:5-OH + H
851.558	850.607	850	0.607223	C53H80KO6	851.559	-0.667741
851.595	850.644	850	0.643732	C54H84KO5	851.595	-0.474553
851.615	850.664	850	0.664429	C54H84NaO6	851.616	-0.776781
852.686	851.734	851	0.733713	C52H95KNO5	852.684	1.93098
853.17	852.218	852	0.217622
853.573	852.62	852	0.620322	C53H82KO6	853.574	-1.0177
853.632	852.679	852	0.678887	C54H86NaO6	853.632	0.466731
854.611	853.656	853	0.656314	C49H85NaNO9	854.612	-1.25721
855.699	854.744	854	0.743809	C56H96KO3	855.699	0.215884
857.569	856.612	856	0.611541	C55H78NaO6	857.569	0.0567575
857.658	856.7	856	0.699932
859.642	858.682	858	0.682176	C53H88NaO7	859.642	-0.193417
861.476	860.514	860	0.514458
861.6	860.638	860	0.638329	C55H82NaO6	861.6	0.0447366
868.682	867.712	867	0.711542	C50H95NO8P	868.679	2.92172
868.754	867.784	867	0.784271					PE-NMe(44:3) + H
870.697	869.725	869	0.724632	C50H97NO8P	870.695	2.55885
870.706	869.734	869	0.733512					PE-NMe(44:2) + H
870.77	869.798	869	0.79774
871.573	870.6	870	0.599754	C55H75N4O5	871.573	-0.273022	x	pheophytin a + H
873.6	872.624	872	0.624231
873.693	872.718	872	0.717706	C55H94NaO6	873.694	-1.12378
873.724	872.748	872	0.748152		873.725	-1.33462
874.656	873.68	873	0.679581					arachisprenol 12 + K
875.616	874.638	874	0.63802	C56H84NaO6	875.616	-0.310089
875.709	874.731	874	0.731146	C55H96NaO6	875.71	-1.07559
877.45	876.47	876	0.469982
882.643	881.658	881	0.657583	C48H93KNO10	882.643	0.049248
884.676	883.689	883	0.688582	C50H95NO9P	884.674	2.85237
885.672	884.683	884	0.682561	C52H95NaO7P	885.671	0.843424		PC O-42:2 + H
886.764	885.774	885	0.774331
887.567	886.576	886	0.576194	C55H75N4O6	887.568	-0.960581
889.184	888.192	888	0.191629
889.667	888.674	888	0.67388	C55H94KO6	889.668	-1.02181
889.718	888.725	888	0.724883	C60H98KO2	889.72	-1.67548
890.723	889.729	889	0.72871
891.611	890.615	890	0.61514	C56H84NaO7	891.611	-0.231201
891.683	890.688	890	0.687519	C55H96KO6	891.684	-0.750417
893.542	892.544	892	0.543913	C55H73MgN4O5	893.543	-1.05176	x	chlorphyll a + H
893.555	892.557	892	0.556919	C55H74NaN4O5	893.555	-0.528895	x	pheophytin a + Na
895.678	894.678	894	0.677948	C57H92NaO6	895.679	-0.604878
896.719	895.718	895	0.717646
897.694	896.692	896	0.691877	C57H94NaO6	897.694	-0.0131895
897.73	896.728	896	0.727687	C55H102KO6	897.731	-0.778994
901.648	900.641	900	0.640712	C59H90KO4	901.647	0.477241
901.762	900.755	900	0.754885	C55H106KO6	901.762	-0.332078
902.758	901.75	901	0.750442	C30H58KO4S	902.757	1.24238
903.565	902.556	902	0.555672	C55H75N4O7	903.563	1.74066
903.645	902.636	902	0.635552	C51H93NaO9P	903.645	-0.41187
905.159	904.148	904	0.148062
905.663	904.652	904	0.651769	C58H90NaO6	905.663	0.0864431
907.521	906.508	906	0.508053	C55H71MgN4O6	907.522	-0.500652	x	chlorophyll b + H
907.766	906.752	906	0.75249	C61H104KO2	907.767	-0.750085
909.529	908.513	908	0.513172	C55H74KN4O5	909.529	-0.35164	x	pheophytin a + K
911.525	910.507	910	0.507413	C46H81NaO14P	911.526	-0.42227
911.652	910.634	910	0.634251	C57H92KO6	911.653	-0.371859
915.525	914.503	914	0.502537	C55H72MgNaN4O5	915.525	0.311917	x	chlorophyll a + Na
915.684	914.662	914	0.661959	C57H96KO6	915.684	0.623431
917.52	916.496	916	0.495609
917.7	916.675	916	0.674988	C57H98KO6	917.699	0.21881
921.657	920.628	920	0.62764	C58H90NaO7	921.658	-1.20037
922.734	921.704	921	0.703637
923.509	922.477	922	0.477392	C55H72KN4O6	923.508	0.265959	x	pheophytin b + K
923.76	922.729	922	0.728881	C61H104KO3	923.762	-1.45657
925.524	924.49	924	0.490392	C55H74KN4O6	925.524	-0.166877
927.647	926.612	926	0.611581	C60H88NaO6	927.647	0.0952436
929.502	928.465	928	0.464539	C55H70MgNaN4O6	929.504	-1.47282	x	chlorophyll b + Na
929.662	928.624	928	0.624171	C60H90NaO6	929.663	-0.776315
931.498	930.457	930	0.457412	C55H72MgKN4O5	931.498	-1.01091	x	chlorophyll a + K
931.678	930.637	930	0.63735	C60H92NaO6	931.679	-1.01084
933.495	932.452	932	0.452461
933.694	932.652	932	0.651848	C60H94NaO6	933.694	0.169392
934.748	933.704	933	0.704422	C54H105KNO8	934.747	1.0616
936.764	935.718	935	0.718031	C54H107KNO8	936.763	1.28342
937.585	936.538	936	0.537974	C49H86NaO15	937.586	-1.06996	x	34:2 DGDG + Na
939.547	938.498	938	0.497943
939.755	938.706	938	0.705501	C54H109KO7P	939.754	0.627096
941.544	940.493	940	0.492893
941.626	940.575	940	0.575012	C60H86NaO7	941.627	-0.144649
943.643	942.589	942	0.58883	C60H88NaO7	943.642	0.300676
945.476	944.421	944	0.420703	C55H70KMgN4O6	945.478	-1.38155	x	chlorphyll b + K
945.658	944.602	944	0.6016	C60H90NaO7	945.658	-0.366236
947.473	946.415	946	0.415233
947.673	946.615	946	0.615279	C60H92NaO7	947.674	-0.0700642
950.744	949.682	949	0.682011	C54H105KNO9	950.742	1.60686
953.559	952.494	952	0.494118	C49H86KO15	953.56	-1.00719	x	34:2 DGDG + K
954.776	953.71	953	0.709669
955.533	954.466	954	0.465963	C46H85O16P2	955.531	2.28551		oxidized glycerophosphates + H
956.79	955.722	955	0.72173	C57H107NaNO8	956.789	1.25367
957.622	956.553	956	0.552591	C57H90KO9	957.622	0.247689
959.569	958.498	958	0.497697	C51H84NaO15	959.57	-1.12875	x	36:6 DGDG + Na
959.636	958.564	958	0.564442	C60H88NaO8	959.637	-1.20972
959.964	958.893	958	0.892565
960.517	959.445	959	0.444828
961.474	960.4	960	0.39999
961.531	960.458	960	0.457536
961.589	960.515	960	0.515441
961.653	960.579	960	0.579459	C60H90NaO8	961.653	0.477349
963.669	962.593	962	0.592789	C60H92NaO8	963.668	0.403645
963.793	962.717	962	0.71687
965.494	964.416	964	0.415971	C52H79KO12P	965.494	-0.0236472
965.616	964.537	964	0.537445	C51H90NaO15	965.617	-1.58791
966.754	965.675	965	0.674544	C58H105KNO7	966.752	1.82772
969.553	968.471	968	0.470728	C52H82NaO15	969.555	-1.2924
974.672	973.584	973	0.583842	C51H101KNO11S	974.673	-0.535668
975.543	974.454	974	0.4535	C51H84KO15	975.544	-1.41495	x	36:6 DGDG + K
976.634	975.544	975	0.543881	C49H95KNO15	976.633	1.0959
976.76	975.669	975	0.669261
977.504	976.412	976	0.41247	C51H78O16P	977.502	1.80113		PI 42:11-OH + H
977.539	976.448	976	0.447521	C45H87O18P2	977.536	2.89971		36:1 phosphoinositol phosphate-OH + H
979.618	978.524	978	0.524469	C56H93KO9P	979.619	-0.571053
981.59	980.494	980	0.493548	C51H90KO15	981.591	-1.55924
981.792	980.696	980	0.695952	C65H105O6	981.791	1.69331		TAG 62:11 + H
991.483	990.376	990	0.376171
991.538	990.431	990	0.43106	C54H80NaO15	991.539	-0.729159
991.824	990.716	990	0.716181
992.754	991.645	991	0.645212	C56H107KNO10	992.753	1.08085
992.79	991.681	991	0.681112	C57H111KNO9	992.789	0.632071
994.807	993.696	993	0.69582
995.611	994.499	994	0.499022	C51H93NaN2O11PS	995.613	-2.27009		oxidized PC + Na
996.604	995.492	995	0.491533
996.642	995.529	995	0.528861
998.638	997.523	997	0.523391
1007.62	1006.5	1006	0.49711
1008.75	1007.62	1007	0.62468
1008.79	1007.66	1007	0.661369
1014.78	1013.64	1013	0.642133
1015.79	1014.65	1014	0.653822	C67H108KO4	1015.79	0.137553
1015.86	1014.73	1014	0.725172
1019.62	1018.48	1018	0.483111
1022.6	1021.46	1021	0.461442
1025.83	1024.68	1024	0.684429	C66H114KO5	1025.83	0.0925202
1029.74	1028.59	1028	0.586128	C62H102NaO10	1029.74	-0.563819
1030.59	1029.44	1029	0.438125
1030.77	1029.62	1029	0.617754	C59H109KNO10	1030.77	0.400628
1031.78	1030.63	1030	0.630153	C67H108KO5	1031.78	-0.56688
1031.85	1030.7	1030	0.702572
1035.61	1034.46	1034	0.458154
1035.75	1034.59	1034	0.588897
1042.81	1041.64	1041	0.643761
1043.82	1042.65	1042	0.652963	C69H112KO4	1043.82	-0.690161
1043.89	1042.73	1042	0.725142
1046.77	1045.6	1045	0.597571
1051.72	1050.55	1050	0.547898	C67H95N4O6	1051.72	-2.23749
1052.57	1051.4	1051	0.396849
1053.71	1052.54	1052	0.537713	C67H98NaO8	1053.72	-1.03559
1053.74	1052.56	1052	0.562116
1057.73	1056.55	1056	0.550428
1058.8	1057.62	1057	0.618863
1059.75	1058.57	1058	0.566364
1059.82	1058.63	1058	0.631631	C69H112KO5	1059.81	0.844463
1059.89	1058.7	1058	0.70399
1062.77	1061.58	1061	0.579576	C63H110KNO7P	1062.77	1.05412
1063.78	1062.59	1062	0.589946
1067.72	1066.52	1066	0.523579
1068.55	1067.35	1067	0.352093	C52H88NaNO16PS	1068.55	-0.116115		oxidized PI 20:2 + Na
1073.69	1072.49	1072	0.493336
1073.71	1072.51	1072	0.507	C67H94NaN4O6	1073.71	-0.603387
1075.66	1074.46	1074	0.458609	C61H97NaO12P	1075.66	-1.19571
1076.73	1075.53	1075	0.525796	C59H108KNO11P	1076.73	-1.00132
1079.7	1078.49	1078	0.494088	C58H104KO15	1079.7	-0.917838
1079.75	1078.55	1078	0.545231
1083.71	1082.5	1082	0.498841
1089.65	1088.43	1088	0.43037
1089.7	1088.48	1088	0.481523	C59H103NaO14P	1089.7	0.48122
1091.72	1090.5	1090	0.498069	C56H103N2O18	1091.72	-2.70301		Ganglioside GA2 (d18:1/9Z-18:1) + H
1091.8	1090.58	1090	0.582495	C62H117KO10P	1091.8	0.0139157
1094.73	1093.51	1093	0.51199
1095.69	1094.47	1094	0.470438
1100.71	1099.48	1099	0.47822	C64H104KNO9P	1100.71	-0.680265
1105.64	1104.41	1104	0.406132	C62H98KO12S	1105.64	-0.323451
1105.68	1104.45	1104	0.445867	C62H98NaO15	1105.68	0.620824
1105.7	1104.46	1104	0.460771
1107.71	1106.47	1106	0.4744
1111.73	1110.49	1110	0.487723
1111.75	1110.5	1110	0.503815	C63H108NaO12S	1111.75	-0.153553
1120.62	1119.37	1119	0.370204	C54H96N3O17P2	1120.62	0.492483
1120.68	1119.42	1119	0.424923
1121.68	1120.42	1120	0.422847
1121.69	1120.44	1120	0.436342
1136.67	1135.4	1135	0.402872
1137.69	1136.42	1136	0.416039	C63H102KO15	1137.69	1.1946
1138.81	1137.54	1137	0.543359
1141.77	1140.49	1140	0.492922	C61H115KO14P	1141.77	1.95029
1199.66	1198.32	1198	0.31984
1209.74	1208.39	1208	0.393159
1213.78	1212.42	1212	0.419798	C70H110NaO15	1213.77	1.16665
1214.63	1213.28	1213	0.277349
1215.63	1214.28	1214	0.276642
1274.72	1273.3	1273	0.300592
1307.62	1306.16	1306	0.163706
