# Supplementary material for: Chemical Informatics Combined with Kendrick Mass Analysis to Enhance Annotation and Identify Pathways in Soybean Metabolomics
Source: Metabolites. 2025 Jan 24;15(2):73. doi: 10.3390/metabo15020073 (PMC11857611; doi:10.3390/metabo15020073)
Supplement: Supplementary file 1 [file metabolites-15-00073-s001.zip › Table S2 Ionic Formulas and KMD Analysis for Species in PI 567731 Leaf Extracts.xlsx]

## Sheet: PI 567731 Metabolites
Iso. Mass	Kend Mass	KN Mass	KMD	IonFormula	Exact Mass	Mass Error (ppm)	SoyCyc Hit	Possible ID
203.051	202.825	202	0.824531
203.053	202.826	202	0.82588	C6H12NaO6	203.053	0.00390096	x	41 isomers + Na
203.053	202.826	202	0.826499
217.068	216.826	216	0.82583	C7H14NaO6	217.068	-0.226989	x	4 isomers + Na
219.026	218.782	218	0.781873	C6H12KO6	219.027	-0.485959	x	41 isomers + K
219.027	218.783	218	0.782592
233.043	232.783	232	0.782562	C7H14KO6	233.042	2.50383	x	4 isomers + K
277.09	276.78	276	0.780479	C9H18NaO8	277.089	1.77327	x	3-β-D-galactosyl-sn-glycerol + Na
293.064	292.736	292	0.736442	C9H18KO8	293.063	1.20836	x	3-β-D-galactosyl-sn-glycerol + K
301.142	300.805	300	0.805243	C16H22NaO4	301.141	1.55979	x	6 isomers + Na
317.209	316.855	316	0.855041	C18H30NaO3	317.209	1.65216	x	6 isomers + Na
321.094	320.736	320	0.735843	C14H18NaO7	321.094	-0.292819		4 isomers in HMDB + Na
321.116	320.758	320	0.757599
322.098	321.738	321	0.737893	C15H22ClKNO2	322.097	1.5058		metolachor + K (unnatural)
323.074	322.714	322	0.713722	C13H16NaO8	323.074	2.26394	x	4 isomers + Na
329.033	328.666	328	0.666028	C7H14NaO13	329.033	2.33525
331.188	330.819	330	0.818632	C18H28NaO4	331.188	1.3875
333.183	332.811	332	0.811125	C18H30KO3	333.183	1.52124	x	6 isomers + K
333.204	332.832	332	0.831941	C18H30NaO4	333.204	1.10881	x	3 isomers + Na
334.216	333.843	333	0.842811	C23H28NO	334.217	-1.61855		2 isomers in HMDB + H
335.096	334.722	334	0.722138
335.22	334.845	334	0.845491	C18H32NaO4	335.219	1.54942	x	7 isomers + Na
337.09	336.714	336	0.713572	C11H22KO9	337.09	1.27377
343.049	342.666	342	0.666088	C8H16NaO13	343.048	2.41455
345.007	344.622	344	0.622132
347.162	346.775	346	0.774795	C18H28KO4	347.162	1.50446
349.178	348.788	348	0.788135	C18H30KO4	349.178	1.32376	x	3 isomers + K
349.199	348.809	348	0.809141	C18H30NaO5	349.199	1.47434
351.069	350.677	350	0.677293	C14H16NaO9	351.069	1.84237	x	2-succinyl-5-enolpyruvoyl-6-hydroxy-3-cyclohexene-1-carboxylic acid + Na
351.195	350.803	350	0.803022	C23H27O3	351.195	-0.857508		(1R)-trans-Phenothrin (unnatural) + H
351.215	350.823	350	0.822531	C18H32NaO5	351.214	1.43722
360.324	359.922	359	0.921759	C22H43NaNO	360.324	1.1487		13-docosenamide + Na
364.321	363.915	363	0.914615
365.106	364.698	364	0.698219	C12H22NaO11	365.105	1.28007	x	17 disaccharide isomers + Na
365.173	364.765	364	0.765265	C18H30KO5	365.172	1.4722	x	2-(2,8-dihydroxytridecyl)-6-oxopyran-4-olate acid + K
367.189	366.779	366	0.778514	C18H32KO5	367.188	1.05543
367.211	366.801	366	0.800879	C20H31O6	367.212	-1.64795		7-Oxoprostaglandin I2 (unnatural) + H
369.241	368.828	368	0.828273	C19H38KO4	369.24	1.08865
375.23	374.811	374	0.811055	C21H36KO3	375.23	1.16371
375.251	374.832	374	0.831971	C21H36NaO4	375.251	1.064
376.298	375.878	375	0.877842	C22H43KNO	376.298	1.05415		13-docosenamide + K
379.121	378.698	378	0.69811	C13H24NaO11	379.121	0.942433	x	3 isomers + Na
381.075	380.65	380	0.649628
381.08	380.654	380	0.654233	C12H22KO11	381.079	0.99751	x	17 disaccaharide isomers + K
381.158	380.733	380	0.732765	C20H26KN2O3	381.158	2.27982
381.298	380.872	380	0.872159	C21H42NaO4	381.298	1.02039		MAG 18:0 + Na
383.117	382.689	382	0.688759	C12H24NaO12	383.116	1.44258	*	dimer C6H12O6 + Na
383.183	382.756	382	0.755604	C18H32KO6	383.183	1.1037
391.167	390.73	390	0.72988	C26H24NaO2	391.167	-0.48855
391.225	390.788	390	0.787975	C21H36KO4	391.225	0.772027
393.242	392.803	392	0.803282	C26H33O3	393.242	-0.10514
395.095	394.654	394	0.654193	C13H24KO11	395.095	0.860721	x	3 galactopinitol isomers + K
397.132	396.689	396	0.688589	C13H26NaO12	397.132	0.963434
398.118	397.674	397	0.673598
407.14	406.686	406	0.685883	C29H20NaO	407.141	-0.334907
407.22	406.765	406	0.765235	C20H34KO5	407.219	1.24605
408.309	407.853	407	0.852929	C22H43NaNO4	408.308	1.02872		3 isomers + Na
409.163	408.706	408	0.705765	C19H30KO7	409.162	0.802523
409.184	408.727	408	0.726842	C19H30NaO8	409.183	1.10212
411.148	410.689	410	0.688609	C14H28NaO12	411.147	0.97908
411.163	410.704	410	0.703752	C18H28NaO9	411.163	0.745234	x	2 glucoside isomers + Na
411.2	410.741	410	0.740541	C19H32NaO8	411.199	1.82614
413.087	412.626	412	0.625653
413.267	412.805	412	0.805163	C24H38NaO4	413.266	0.94177
414.091	413.628	413	0.628363
417.371	416.905	416	0.90493	C26H50NaO2	417.37	1.60064		hexcosonyl isomers + Na
424.283	423.809	423	0.809062	C22H43KNO4	424.282	1.06723
425.158	424.683	424	0.682875	C22H26NaO7	425.157	1.26005
427.137	426.661	426	0.660544	C18H28KO9	427.136	2.33926	x	tuberonic acid glucoside + K
427.173	426.696	426	0.696294	C19H32KO8	427.173	0.944994
427.319	426.842	426	0.841542	C26H44NaO3	427.318	0.991372
429.241	428.762	428	0.761915	C24H38KO4	429.24	2.42748
431.189	430.708	430	0.70778
433.345	432.861	432	0.860674	C29H46NaO	433.344	1.068	x	5 isomers + Na
439.143	438.652	438	0.652339	C15H28NaO13	439.142	1.08831
440.222	439.731	439	0.730864
441.298	440.806	440	0.805692	C26H42NaO4	441.298	2.08266
443.293	442.798	442	0.797596	C29H50NaO2	443.292	1.19195
445.402	444.905	444	0.90473	C28H54NaO2	445.402	1.05059		C28 isomers + Na
447.164	446.665	446	0.664663
447.36	446.861	446	0.860684	C30H48NaO	447.36	1.05675	x	cycloeucalenone + Na
449.355	448.853	448	0.853286	C30H50K	449.354	1.40218	x	squalene + K
449.376	448.874	448	0.874133	C30H50NaO	449.375	1.16313	x	10 isomers + Na
455.111	454.603	454	0.603049	C22H24KO8	455.11	2.09605		2 isomers + K
455.117	454.608	454	0.608483	C15H28KO13	455.116	1.14409
455.314	454.805	454	0.805203	C27H44NaO4	455.313	0.942229
457.272	456.761	456	0.761356	C26H42KO4	457.271	1.05374
459.168	458.656	458	0.655768
461.076	460.561	460	0.560769
461.376	460.861	460	0.860953	C31H50NaO	461.375	1.60971
462.204	461.688	461	0.687629	C26H33KNO4	462.204	-0.837018
463.267	462.749	462	0.749462
463.334	462.817	462	0.816597	C30H48KO	463.334	0.616223	x	cycloeucalenone + K
465.349	464.83	464	0.829667	C30H50KO	465.349	-0.0957285	x	10 isomers + K
465.371	464.851	464	0.851093	C27H54KO3	465.37	0.593248
469.366	468.841	468	0.841482	C29H50NaO3	469.365	0.774319
471.069	470.543	470	0.54307	C21H20KO10	471.069	0.562162	x	3 isomers + K
471.09	470.564	470	0.563997	C21H20NaO11	471.09	0.503991	x	kaempferol 3-O-beta-D-glucoside + Na
471.22	470.694	470	0.694181	C21H36NaO10	471.22	0.597456		6 isomers, 5 are glucosides + Na
471.288	470.762	470	0.761905	C27H44KO4	471.287	2.18928
478.178	477.644	477	0.643613
479.241	478.706	478	0.705685	C24H40KO7	479.241	0.517571
481.345	480.807	480	0.807286	C30H50KO2	481.344	1.08203	x	13 isomers + K
481.365	480.828	480	0.827663	C30H50NaO3	481.365	-0.117502	x	soyasapogenol B + Na
483.075	482.536	482	0.535904
483.148	482.609	482	0.608603	C17H32KO13	483.147	1.32582
485.303	484.761	484	0.761376	C28H46KO4	485.303	1.03382
485.34	484.798	484	0.797665	C32H46NaO2	485.339	1.23252
485.36	484.818	484	0.818352	C29H50NaO4	485.36	0.36842		steroid isomers + Na
487.064	486.52	486	0.52019	C21H20KO11	487.064	0.677929	x	kaempferol 3-O-beta-D-glucoside + K
487.194	486.65	486	0.650444	C24H32NaO9	487.194	1.22391
487.337	486.793	486	0.793065	C21H48KN6O4	487.337	0.754344
495.381	494.828	494	0.828003	C31H52NaO3	495.381	0.572033		soyasapogenol D + Na
497.339	496.784	496	0.783837	C30H50KO3	497.339	0.0325906	x	soyasapogenol B + K
499.121	498.564	498	0.564137	C20H28KO12	499.121	0.451425		Methyl salicylate O-[rhamnosyl-(1->6)-glucoside] + K
499.319	498.761	498	0.761386	C29H48KO4	499.318	1.0247
499.355	498.797	498	0.797406	C30H52KO3	499.355	0.37277
499.376	498.819	498	0.818542	C30H52NaO4	499.376	0.738426
501.333	500.774	500	0.773677	C29H50KO4	501.334	-1.19364
505.402	504.838	504	0.837744	C33H54NaO2	505.402	0.945649		24-Methylcycloart-23-en-3beta-yl acetic acid + Na
511.355	510.784	510	0.783947	C31H52KO3	511.355	0.246687		soyasapogenol D + K
513.173	512.6	512	0.600456	C25H30NaO10	513.173	0.685394
515.35	514.774	514	0.774466	C30H52KO4	515.35	0.371636		panaxatriol + K
517.329	516.752	516	0.751805	C29H50KO5	517.329	0.921975		4 isomers + K
521.2	520.618	520	0.617804	C24H34NaO11	521.199	0.85759
521.377	520.795	520	0.794576	C33H54KO2	521.376	2.32213
523.107	522.522	522	0.522425
523.303	522.719	522	0.718815	C30H44NaO6	523.303	0.247973
527.159	526.57	526	0.56991	C18H32NaO16	527.158	0.538603	x	4 trisaccharides + Na
536.438	535.839	535	0.838769	C40H56	536.438	0.205056	x	carotene or lycopene
537.304	536.704	536	0.704181
543.133	542.526	542	0.526043	C18H32KO16	543.132	0.583098	x	4 trisaccharides + K
543.184	542.578	542	0.577506	C26H32NaO11	543.184	0.638899
543.242	542.635	542	0.635012	C24H40NaO12	543.241	0.740299		2 glucoside isomers + Na
551.425	550.809	550	0.809334	C40H55O	551.425	0.575223	x	echinenone + H
553.278	552.66	552	0.659745	C30H42NaO8	553.277	0.633651
557.094	556.472	556	0.472064
559.158	558.533	558	0.533489	C26H32KO11	559.158	0.410993
559.216	558.592	558	0.591754	C27H36NaO11	559.215	2.14034
559.518	558.893	558	0.892977	C34H68NaN2O2	559.517	0.785449
561.197	560.57	560	0.570243
563.444	562.815	562	0.814704	C36H60NaO3	563.443	0.679957		mormordicilin + Na
565.122	564.491	564	0.49102
567.329	566.695	566	0.695425	C29H52KO8	567.329	-0.823095
567.424	566.791	566	0.790589	C33H59O7	567.426	-2.38035		DAG 30:3-2 OH + H
568.429	567.795	567	0.794517	C40H56O2	568.427	3.07867	x	lutein, demethylmenaquinol-6, zeaxanthin
569.365	568.729	568	0.728812
573.464	572.824	572	0.823625	C35H66KO3	573.464	-0.687584		Reticulatamol + K
573.501	572.861	572	0.860544	C36H70KO2	573.501	0.314191
575.174	574.532	574	0.531566	C26H32NaO13	575.174	0.517749
575.492	574.849	574	0.848931	C34H68KN2O2	575.491	0.507814
577.169	576.524	576	0.524178	C26H34KO12	577.168	0.805871
579.418	578.771	578	0.770807	C36H60KO3	579.417	0.665992		mormordicilin + K
579.513	578.866	578	0.8663
581.097	580.448	580	0.447942
582.462	581.812	581	0.811937
583.417	582.765	582	0.765092
583.465	582.813	582	0.813088	C40H64K	583.464	1.07912	x	15-cis-phytoene + K
585.289	584.635	584	0.635151
585.5	584.847	584	0.846615
587.549	586.893	586	0.892908	C36H72NaN2O2	587.549	0.628619
589.438	588.78	588	0.780228	C38H62KO2	589.438	0.441854
589.482	588.824	588	0.823909	C37H65O5	589.483	-0.884873		DAG 34:4 + H
591.387	590.727	590	0.726712	C32H56NaO8	591.387	0.54133
591.417	590.757	590	0.756938	C37H60KO3	591.417	-0.142222
593.179	592.517	592	0.516551	C30H34KO10	593.178	0.917713		4 lignin isomers + K
595.487	594.822	594	0.821914	C38H68KO2	595.485	2.93921
595.506	594.841	594	0.840943
597.37	596.703	596	0.703381	C41H50NaO2	597.37	0.180894
599.386	598.717	598	0.71716	C38H56KO3	599.386	0.5606		2-Hexaprenyl-3-methyl-6-methoxy-1,4 benzoquinone + K
599.412	598.742	598	0.742362
601.475	600.803	600	0.802948	C40H66KO	601.475	0.0580892
601.532	600.86	600	0.860284	C38H74KO2	601.532	-0.132894
603.523	602.849	602	0.848791	C36H72KN2O2	603.523	0.252044
605.456	604.78	604	0.780142	C40H61O4	605.456	-0.39122		Cycloartanyl ferulic acid + H
607.392	606.713	606	0.713351	C40H56KO2	607.391	0.626677	x	3 isomers + K
611.355	610.673	610	0.672835	C34H52NaO8	611.355	0.0658601
611.48	610.797	610	0.797046	C41H64NaO2	611.48	-0.036614
613.387	612.702	612	0.702326	C38H54NaO5	613.386	1.45759
613.48	612.795	612	0.795462	C37H66NaO5	613.48	0.38091
615.402	614.715	614	0.715106	C35H60KO6	615.402	0.198279
615.454	614.767	614	0.767148	C46H76KO2	615.454	0.943014
615.496	614.809	614	0.809001	C37H68NaO5	615.496	0.607017
615.58	614.893	614	0.892828	C38H76NaN2O2	615.58	0.469826
617.148	616.459	616	0.458797	C27H30NaO15	617.148	0.354235	x	vicenin-2 + Na
617.469	616.779	616	0.779239	C40H66KO2	617.469	-1.18173
617.512	616.822	616	0.822371	C37H70NaO5	617.512	0.55635
623.386	622.69	622	0.690361	C43H52NaO2	623.386	0.782816
623.409	622.713	622	0.712566	C40H56NaO4	623.407	2.54829	x	4 xanthin isomers + Na
625.532	624.834	624	0.833755	C40H74KO2	625.532	0.303838
627.439	626.738	626	0.738096	C37H64KO5	627.439	0.265389
627.475	626.774	626	0.773926	C38H68KO4	627.475	-0.556184
629.454	628.752	628	0.751546	C37H66KO5	629.454	0.343871
629.563	628.86	628	0.860354	C40H78KO2	629.563	-0.0159922
631.471	630.766	630	0.766323	C48H80KO2	631.47	2.76873
631.554	630.848	630	0.848472	C38H76KN2O2	631.554	-0.266033
633.143	632.436	632	0.436047	C27H30NaO16	633.143	0.653871	x	kaempferol 3-O-beta-D-glucosyl-(1->2)-beta-D-glucoside + Na
635.467	634.757	634	0.757252	C41H63O5	635.467	-0.2857		DAG 38:9 + H
639.381	638.667	638	0.666652	C40H56KO4	639.381	-0.670345	x	4 isomers + K
639.496	638.782	638	0.781773	C39H68NaO5	639.496	-0.325825
641.505	640.789	640	0.78868
641.512	640.796	640	0.795862	C39H70NaO5	641.512	0.987593
641.527	640.811	640	0.810545	C43H70NaO2	641.527	0.120679
643.527	642.809	642	0.808542	C39H72NaO5	643.527	-0.134434
645.453	644.732	644	0.731832
645.47	644.75	644	0.749602	C37H66NaO7	645.47	0.409681
647.479	646.756	646	0.755849
649.117	648.392	648	0.39226	C27H30KO16	649.117	0.811508	x	kaempferol 3-O-beta-D-glucosyl-(1->2)-beta-D-glucoside + K
651.115	650.388	650	0.38755	C20H30KN6O16S2	651.115	-0.814332	x	glutathione disulfide + K
651.441	650.713	650	0.713365
653.563	652.833	652	0.833455	C42H78KO2	653.563	-0.168412
655.382	654.65	654	0.650155	C33H60KO10	655.382	0.234265
655.47	654.738	654	0.738026	C39H68KO5	655.47	0.14705
657.486	656.752	656	0.751616	C39H70KO5	657.485	0.435481		DAG 36:3 + K
657.594	656.86	656	0.860154	C42H82KO2	657.595	-0.319644
658.5	657.765	657	0.764503
659.287	658.551	658	0.550984	C30H52KO11S	659.286	1.45381
659.428	658.692	658	0.691996	C40H60NaO6	659.428	0.165676
659.502	658.766	658	0.765614	C18H30KO5	659.501	1.34383
659.61	658.874	658	0.873813	C45H80NaO	659.61	0.305817		Glycoprinol 9 + Na
661.444	660.706	660	0.705905	C37H66KO7	661.444	0.706343
663.46	662.719	662	0.719225	C37H68KO7	663.46	0.583521		6 acetogenin isomers + K
667.436	666.691	666	0.690905
667.454	666.709	666	0.709104	C39H64NaO7	667.454	-0.053186		DAG 36:6-2OH + Na
669.394	668.646	668	0.646469
669.47	668.723	668	0.722783	C39H66NaO7	669.47	0.36512		DAG 16:0/PGJ2 + Na
669.537	668.79	668	0.789779
673.48	672.728	672	0.727956	C42H66NaO5	673.48	-0.410286
673.553	672.801	672	0.800795
674.542	673.789	673	0.788511
675.261	674.507	674	0.507317	C32H44NaO14	675.262	-1.49159	x	2 crocetin isomers + Na
675.548	674.794	674	0.793687	C44H76KO2	675.548	0.473684		2 cholesterol ester isomers + K
675.584	674.83	674	0.829547	C45H80KO	675.584	-0.244988		Glycoprinol 9 + K
677.439	676.682	676	0.682346	C37H66KO8	677.439	-0.217607
679.44	678.681	678	0.681271	C36H64NaO10	679.439	1.13422
683.432	682.669	682	0.668784
683.449	682.686	682	0.686284
685.465	684.7	684	0.700013	C39H66NaO8	685.465	0.612452		DAG 36:5-3 OH + Na
685.53	684.765	684	0.765031	C45H74KO2	685.532	-2.24634
685.626	684.86	684	0.860024	C44H86KO2	685.626	-0.496371
687.605	686.837	686	0.836735	C46H80NaO2	687.605	-0.775012
688.47	687.701	687	0.701208
689.476	688.706	688	0.706015	C39H70KO7	689.475	0.836982	x	1-[18-hydroxyoeoyl]-2[18-hydroxy-linoleolyl]-sn-glycerol + K
689.527	688.758	688	0.757527
689.549	688.779	688	0.778584	C41H78KO5	689.548	0.661398		DAG 38:1 + K
691.543	690.771	690	0.770827	C44H76KO3	691.543	0.586188		Faradiol myristic acid + K
691.556	690.784	690	0.784152
693.435	692.661	692	0.660694	C37H66KO9	693.434	1.65548
695.195	694.419	694	0.418839
697.59	696.811	696	0.810715	C47H78NaO2	697.589	0.354309
698.355	697.575	697	0.574711
699.356	698.576	698	0.575572	C33H56NaO14	699.356	0.360907		glycolipids + Na
699.423	698.642	698	0.642348	C42H60NaO7	699.423	0.292569
699.548	698.767	698	0.766679	C47H78KO2	699.548	0.157239
699.568	698.787	698	0.787246	C46H76NaO3	699.569	-0.396524		cholesterol esters + Na
699.606	698.825	698	0.824904	C47H80NaO2	699.605	1.4824
701.44	700.657	700	0.657046	C42H62NaO7	701.439	2.14497
701.527	700.744	700	0.743769	C45H74KO3	701.527	0.207317
701.563	700.78	700	0.779808	C46H78KO2	701.563	-0.228159
703.579	702.793	702	0.793387	C46H80KO2	703.579	0.0282381
703.609	702.823	702	0.823334
709.21	708.418	708	0.418489
709.59	708.798	708	0.797586	C48H78NaO2	709.589	0.728819
711.513	710.718	710	0.718029
711.548	710.753	710	0.753479	C47H76KO2	711.548	0.435665
711.569	710.774	710	0.774226	C47H76NaO3	711.569	0.144194
711.606	710.811	710	0.811155	C48H80NaO2	711.605	0.96556
713.563	712.767	712	0.766509	C40H64NaO4	713.563	-0.0841805
713.584	712.787	712	0.787326	C47H78NaO3	713.584	-0.276716		cholesterol esters + Na
715.33	714.532	714	0.531636	C36H52NaO13	715.33	0.513264
715.543	714.744	714	0.743709	C46H76KO3	715.543	0.119314
715.58	714.781	714	0.780807	C47H80KO2	715.579	1.17369
717.434	716.633	716	0.633326	C42H62NaO8	717.434	1.01744
719.574	718.77	718	0.770437	C40H64KO2	719.574	0.232396
719.61	718.807	718	0.806747	C47H84KO2+	719.61	-0.0281551		cholesterol esters + K
721.626	720.82	720	0.819946	C50H82NaO	721.626	-0.0947089
723.604	722.796	722	0.796137	C49H80NaO2	723.606	-2.04736		cholesterol esters + Na
725.564	724.754	724	0.753529	C48H78KO2	725.563	0.496072
725.584	724.774	724	0.774166	C48H78NaO3	725.584	0.0586283
727.543	726.73	726	0.730379	C50H72NaO2	727.542	0.422456	x	demethylmenaquinol-8 + Na
727.564	726.752	726	0.751516	C47H76NaO2	727.564	-0.289456
727.579	726.766	726	0.766269	C56H96KO2	727.579	-0.412508
727.673	726.86	726	0.860004	C47H92KO2	727.673	-0.495439
729.56	728.745	728	0.745377	C47H78KO3	729.558	2.40599
729.579	728.764	728	0.764485	C47H78NaO4	729.579	-0.126213		CE20:3-2OH + Na
731.282	730.466	730	0.465844	C27H47N4O19	731.283	-0.68615		Lipegfilgrastim + H
735.584	734.763	734	0.76268
736.534	735.712	735	0.71159	C40H75NaNO9	736.533	0.822635
737.6	736.777	736	0.776559	C50H82KO	737.6	0.60253		Arachisprenol 10 + K
739.257	738.432	738	0.431669	C37H40NaN4O11	739.259	-1.96039		Bn-NCC-1 + Na
739.576	738.75	738	0.750023
739.598	738.772	738	0.771909
740.368	739.542	739	0.541608	C39H60KNO8P	740.369	-0.679037
741.562	740.734	740	0.733606
743.127	742.298	742	0.297587
743.434	742.604	742	0.604085
743.538	742.708	742	0.707959	C47H76KO4	743.538	0.915558
743.647	742.817	742	0.816817	C50H88KO	743.647	0.678055
745.556	744.723	744	0.723346
751.637	750.798	750	0.797546	C51H84NaO2	751.636	0.634575
752.508	751.667	751	0.667263	C40H75KNO9	752.507	0.237431
753.595	752.753	752	0.753319	C50H82KO2	753.595	0.198785
755.233	754.389	754	0.389221	C37H40KN4O11	755.233	0.00467671		Bn-NCC-1 + K
755.573	754.73	754	0.7295	C49H80KO3	755.574	-0.95921
757.269	756.423	756	0.423387
757.553	756.707	756	0.70704	C48H78KO4	757.553	-0.315902
759.122	758.275	758	0.274717
759.532	758.684	758	0.68396	C47H76KO5	759.532	-0.492237
759.57	758.722	758	0.721907
759.641	758.793	758	0.793048	C50H88KO2	759.642	-0.421764
761.548	760.698	760	0.697918	C47H78KO5	761.548	0.244325
763.206	762.353	762	0.353488
767.61	766.753	766	0.75269	C51H84KO2	767.61	-0.625657
767.631	766.774	766	0.773856
769.59	768.73	768	0.730279	C50H82KO3	769.59	0.0717024
771.605	770.744	770	0.743888	C50H84KO3	771.605	0.343592	x	plastoquinone + Na
773.241	772.378	772	0.377752
773.715	772.851	772	0.850673	C52H94NaO2	773.715	0.0085927
775.096	774.231	774	0.230611
775.533	774.667	774	0.666573
777.489	776.621	776	0.620979
778.665	777.795	777	0.795496
779.2	778.33	778	0.330358	C33H40NaO20	779.201	-0.121684		28 isomers + Na (glucosides, rhamnosides, galactosides etc.) + Na
779.668	778.797	778	0.796946	C53H76NaO2	779.668	-0.157964
783.606	782.731	782	0.730689	C51H84KO3	783.605	0.593561
784.734	783.857	783	0.857339
785.242	784.365	784	0.364892
785.583	784.706	784	0.705861
787.58	786.7	786	0.700331	C53H80KO2	787.579	0.964815	x	plastoquinone + K
787.6	786.721	786	0.720918	C50H84KO4	787.6	0.305352
789.576	788.695	788	0.694522	C42H82N2O9P	789.575	1.1713		2 sphingomyelin isomers + H
789.617	788.735	788	0.735456
789.689	788.807	788	0.807156	C52H94KO2	789.689	0.493129
791.507	790.623	790	0.623206	C46H72KO9	791.507	0.195829	x	34:3 MGDG + K
794.66	793.773	793	0.772805
795.175	794.287	794	0.28738	C33H40KO20	795.174	1.04122		28 isomers + K (glucosides, rhamnosides, galactosides etc.) + K
795.642	794.753	794	0.753339	C53H88KO2	795.642	0.213175
795.662	794.774	794	0.773717	C50H92KO4	795.663	-0.703516
797.171	796.281	796	0.281012
797.518	796.628	796	0.627774	C45H74NaO10	797.517	1.09128	x	36:5 MGDG + Na
799.6	798.707	798	0.707289	C51H84KO4	799.6	0.0131254
801.558	800.663	800	0.662953
803.098	802.201	802	0.201244
803.574	802.677	802	0.677162
803.646	802.748	802	0.748462
805.177	804.278	804	0.277852
805.572	804.673	804	0.672571	C45H83NaO8P	805.572	0.375831
805.59	804.691	804	0.690921
805.663	804.764	804	0.763549	C55H90KO	805.662	1.03538		arachisprenol 11 + K
808.664	807.761	807	0.760629
811.635	810.729	810	0.729131
811.709	810.803	810	0.803058	C55H96KO	811.709	0.177374		glycinoprenol 11 + K
813.491	812.583	812	0.582729	C45H74KO10	813.491	-0.340405	x	36:6 MGDG + K
815.488	814.577	814	0.577259
815.508	814.598	814	0.597836	C45H76KO10	815.507	1.75721	x	36:5 MGDG + K
817.522	816.609	816	0.609148	C45H78KO10	817.523	-0.803702	x	36:4 MGDG + K
817.553	816.64	816	0.640363	C53H78KO4	817.553	0.0986941
817.667	816.754	816	0.753986	C49H94KO6	817.668	-1.46645		TAG 46:0 + K
819.572	818.657	818	0.656958
819.642	818.726	818	0.726351	C55H88KO2	819.642	-0.0248756
821.151	820.235	820	0.234565	C37H34NaO20	821.154	-2.55083		Apigenin 4'-[feruloyl-(->2)-glucuronyl-(1->2)-glucuronide] + Na
821.658	820.74	820	0.74037	C55H90KO2	821.657	0.72968
826.671	825.748	825	0.748221
827.633	826.708	826	0.708358
828.759	827.834	827	0.83377
829.485	828.559	828	0.558979	C48H70NaO10	829.486	-1.12064
829.507	828.581	828	0.581015
833.548	832.617	832	0.617153
835.564	834.631	834	0.630562	C53H80KO5	835.564	-0.208241
835.6	834.667	834	0.666812	C54H84KO4	835.6	-0.322529	x	ubiquinol-8 + K
837.579	836.644	836	0.644061	C53H82KO5	837.579	-0.0884248
837.651	836.716	836	0.716121	C55H90KO3	837.652	-0.841728
839.35	838.413	838	0.412764
839.704	838.766	838	0.7659	C39H72KO5	839.704	-0.798669
839.724	838.786	838	0.785977
843.684	842.742	842	0.741805	C51H96KO6	843.684	0.0247317
845.482	844.538	844	0.538127	C43H74O14P	845.481	1.3365		PI 34:5-OH + H
851.558	850.607	850	0.607023	C53H80KO6	851.559	-0.902605
851.597	850.646	850	0.646139	C54H84KO5	851.595	2.35543
851.616	850.665	850	0.664958	C54H84NaO6	851.616	-0.154435
851.672	850.721	850	0.720596
853.575	852.622	852	0.621601	C53H82KO6	853.574	0.481874
853.632	852.679	852	0.678897	C54H86NaO6	853.632	0.478446
855.697	854.742	854	0.741851	C56H96KO3	855.699	-2.07464
857.626	856.668	856	0.668057	C48H90O10P	857.627	-1.07511		PA 45:3 2-OH + H
857.753	856.795	856	0.794966	C60H98NaO	857.751	2.04155		arachisprenol 12 + Na
859.642	858.682	858	0.682476	C53H88NaO7	859.642	0.155565
861.476	860.514	860	0.513699
861.602	860.64	860	0.639628	C55H82NaO6	861.6	1.55356
866.672	865.704	865	0.704047
868.684	867.714	867	0.71407
870.77	869.798	869	0.797521
871.573	870.6	870	0.600293	C55H75N4O5	871.573	0.346547	x	pheophytin a + H
873.601	872.626	872	0.625599
873.694	872.718	872	0.717966	C55H94NaO6	873.694	-0.826193
873.725	872.749	872	0.749421	C60H98KO	873.725	0.11893		arachisprenol 12 + K
875.616	874.638	874	0.638179	C56H84NaO6	875.616	-0.127361
875.713	874.735	874	0.734901	C57H95O6	875.712	0.471385		TAG 54:8 + H
877.449	876.469	876	0.469293
877.582	876.602	876	0.601725	C46H86O13P	877.58	1.80522		oxidized PG + H
882.642	881.656	881	0.656384	C48H93KNO10	882.643	-1.3103
885.673	884.684	884	0.68359	C52H95NaO7P	885.671	2.00638
886.765	885.775	885	0.77498
887.652	886.661	886	0.66082	C55H92KO6	887.653	-0.641023		TAG 52:7 + K
889.668	888.674	888	0.674459	C55H94KO6	889.668	-0.36988
891.611	890.616	890	0.615599	C56H84NaO7	891.611	0.284719
891.685	890.69	890	0.689546	C55H96KO6	891.684	1.52618
893.556	892.558	892	0.557828	C55H74NaN4O5	893.555	0.489509	x	pheophytin a + Na
895.678	894.678	894	0.678258	C57H92NaO6	895.679	-0.258771
897.694	896.692	896	0.691996	C57H94NaO6	897.694	0.120486
899.551	898.546	898	0.546214
899.714	898.71	898	0.709531	C59H95O6	899.712	2.04821		TAG 56:10 + H
901.646	900.639	900	0.639074	C59H90KO4	901.647	-1.34165
905.18	904.169	904	0.169198
905.667	904.656	904	0.655904
909.529	908.514	908	0.513761	C55H74KN4O5	909.529	0.297047	x	pheophytin a + K
911.525	910.507	910	0.506993	C46H81NaO14P	911.526	-0.883036
911.657	910.639	910	0.638616
915.524	914.502	914	0.501987	C55H72MgNaN4O5	915.525	-0.288832	x	chlorophyll a + Na
915.601	914.578	914	0.578242
916.695	915.671	915	0.67115
917.519	916.495	916	0.49493
921.154	920.126	920	0.125631
921.661	920.632	920	0.631795
923.761	922.729	922	0.7294	C61H104KO3	923.762	-0.893656
925.524	924.49	924	0.490312	C55H74KN4O6	925.524	-0.253315
927.652	926.616	926	0.615726
929.503	928.465	928	0.465049	C55H70MgNaN4O6	929.504	-0.924139	x	chlorophyll b + Na
931.498	930.458	930	0.458061	C55H72KMgN4O5	931.498	-0.313111	x	chlorophyll a + K
931.822	930.782	930	0.781879
932.686	931.644	931	0.644195
934.701	933.658	933	0.657724
934.746	933.702	933	0.702005	C54H105KNO8	934.747	-1.52734
937.586	936.539	936	0.538743	C49H86NaO15	937.586	-0.248705	x	34:3 DGDG + Na
939.548	938.499	938	0.498603
939.755	938.706	938	0.705821	C54H109KO7P	939.754	0.967611
941.629	940.578	940	0.577958	C60H86NaO7	941.627	2.98823
943.646	942.593	942	0.592536
945.481	944.425	944	0.425297	C48H74NaO17	945.482	-0.837712		soyasaponin gamma-G + Na
948.682	947.623	947	0.622933	C53H100KNO8P	948.682	0.449021		PE-NMe2(46:3) + K
951.235	950.173	950	0.173212
953.56	952.495	952	0.495067	C49H86KO15	953.56	-0.0109193	x	34:3 DGDG + K
955.543	954.476	954	0.476072
959.571	958.499	958	0.499085	C51H84NaO15	959.57	0.319812	x	36:6 DGDG + Na
959.642	958.57	958	0.570355
959.966	958.894	958	0.894393
960.527	959.455	959	0.454717
961.531	960.457	960	0.456956
962.597	961.522	961	0.522305
963.793	962.717	962	0.71702
964.677	963.599	963	0.599334
965.617	964.539	964	0.538524
967.21	966.13	966	0.130384
974.672	973.583	973	0.583373	C51H101KNO11S	974.673	-1.01788
975.543	974.454	974	0.45371	C51H84KO15	975.544	-1.19969	x	36:6 DGDG + K
976.64	975.549	975	0.549066
976.762	975.672	975	0.671579
977.502	976.411	976	0.410742	C51H78O16P	977.502	0.0313171		PI 42:11-OH + H
981.589	980.493	980	0.492599	C51H90KO15	981.591	-2.52706
985.551	984.451	984	0.450725
991.48	990.373	990	0.373334
991.535	990.428	990	0.427563
991.82	990.713	990	0.712735
992.79	991.682	991	0.681751	C57H111KNO9	992.789	1.27672
996.64	995.527	995	0.527233
1008.79	1007.66	1007	0.662098
1014.78	1013.65	1013	0.650873
1015.79	1014.65	1014	0.654321	C67H108KO4	1015.79	0.629782
1030.78	1029.63	1029	0.625346
1031.85	1030.7	1030	0.702732
1035.75	1034.59	1034	0.589716
1042.81	1041.65	1041	0.649225
1043.82	1042.65	1042	0.653552	C69H112KO4	1043.82	-0.124929
1051.67	1050.49	1050	0.49191
1051.72	1050.55	1050	0.547977	C67H95N4O6	1051.72	-2.16142
1052.57	1051.4	1051	0.396819
1054.75	1053.57	1053	0.56895
1057.73	1056.55	1056	0.550527
1059.82	1058.63	1058	0.63247	C69H112KO5	1059.81	1.63706
1059.89	1058.7	1058	0.70432
1060.76	1059.57	1059	0.57187
1063.78	1062.59	1062	0.590655
1067.72	1066.52	1066	0.523369
1068.55	1067.35	1067	0.352153	C52H88NaNO16PS	1068.55	-0.0599635		oxidized PI 20:2 + Na
1073.61	1072.41	1072	0.408051
1073.65	1072.45	1072	0.451153
1073.68	1072.49	1072	0.485704
1073.71	1072.51	1072	0.50699	C67H94NaN4O6	1073.71	-0.612701
1076.73	1075.53	1075	0.529072	C59H108KNO11P	1076.73	2.04495
1079.69	1078.49	1078	0.489323
1079.73	1078.53	1078	0.526192
1079.75	1078.55	1078	0.547298
1083.69	1082.48	1082	0.478903
1083.71	1082.5	1082	0.500769
1089.64	1088.43	1088	0.425736
1089.68	1088.46	1088	0.462844
1089.7	1088.48	1088	0.483891	C59H103NaO14P	1089.7	2.65613
1092.73	1091.51	1091	0.506701
1095.69	1094.46	1094	0.464885
1095.73	1094.5	1094	0.502063
1095.75	1094.53	1094	0.525197
1096.78	1095.55	1095	0.550581
1099.68	1098.45	1098	0.448132	C53H99N2O21	1099.67	2.32371		Ganglioside GM3 (d18:0/12:0) + H
1105.64	1104.4	1104	0.401017
1105.67	1104.44	1104	0.439904
1105.7	1104.46	1104	0.462199
1107.71	1106.48	1106	0.475369
1110.54	1109.3	1109	0.30086	C52H87NaN3O17P2	1110.54	0.547036		cytidine diphosphoric acid-DAG 40:5-2OH + Na
1120.63	1119.37	1119	0.37375
1120.66	1119.41	1119	0.413566
1120.68	1119.43	1119	0.431985
1121.63	1120.38	1120	0.377418
1121.67	1120.42	1120	0.416914
1121.69	1120.44	1120	0.436812
1123.71	1122.45	1122	0.454167
1136.68	1135.41	1135	0.414529
1137.69	1136.42	1136	0.418077	C63H102KO15	1137.69	2.98771
1138.79	1137.52	1137	0.516739
1138.81	1137.54	1137	0.541911
1138.85	1137.58	1137	0.576302
1194.78	1193.45	1193	0.449104
1198.66	1197.32	1197	0.320477
1209.75	1208.4	1208	0.397384
1210.76	1209.41	1209	0.405308
1215.63	1214.28	1214	0.275064
1225.73	1224.36	1224	0.364675
1241.73	1240.34	1240	0.343953
1306.62	1305.16	1305	0.161556
